# Supplementary material for: Evaluation of Filter Types for Trace Element Analysis in Brake Wear PM10: Analytical Challenges and Recommendations
Source: Molecules. 2025 Dec 18;30(24):4816. doi: 10.3390/molecules30244816 (PMC12736183; doi:10.3390/molecules30244816)
Supplement: Supplementary file 1 [file molecules-30-04816-s001.zip]

Archive with 1 entries (1 files):
- molecules-4014910-supplementary.pdf
